# Supplementary material for: Spectrum of psychiatric adverse reactions to cyclin‐dependent kinases 4/6 inhibitors: A pharmacovigilance analysis of the FDA adverse event reporting system
Source: CNS Neurosci Ther. 2024 Jul 15;30(7):e14862. doi: 10.1111/cns.14862 (PMC11250168; doi:10.1111/cns.14862)
Supplement: Supplementary file 2 — Tables S1–S2. [file CNS-30-e14862-s001.xlsx]

## Sheet: Table S1
Table S1. The case number of different PAEs in CDK4/6i reports in FAERS database from 2015-2023
AE	Number	Percentage (%)
insomnia	1490	23.1798
anxiety	1014	15.7747
depression	828	12.8811
confusional state	685	10.6565
stress	422	6.56503
eating disorder	409	6.36279
depressed mood	393	6.11388
sleep disorder	354	5.50716
nervousness	329	5.11823
emotional disorder	225	3.50031
poor quality sleep	155	2.41133
mental disorder	148	2.30243
irritability	134	2.08463
agitation	119	1.85128
mood altered	116	1.8046
mood swings	90	1.40012
hallucination	89	1.38457
fear	84	1.30678
thinking abnormal	84	1.30678
restlessness	80	1.24456
disorientation	76	1.18233
psychiatric symptom	69	1.07343
middle insomnia	68	1.05787
panic attack	61	0.948973
emotional distress	59	0.917859
suicidal ideation	55	0.855632
frustration tolerance decreased	50	0.777847
anger	42	0.653391
delirium	40	0.622278
apathy	39	0.606721
feeling of despair	39	0.606721
discouragement	37	0.575607
initial insomnia	36	0.56005
mental status changes	34	0.528936
panic reaction	34	0.528936
drug dependence	33	0.513379
nightmare	32	0.497822
near death experience	30	0.466708
abnormal dreams	27	0.420037
affective disorder	27	0.420037
laziness	25	0.388923
tension	24	0.373367
abnormal behaviour	23	0.35781
tearfulness	21	0.326696
delusion	18	0.280025
paranoia	18	0.280025
mental fatigue	17	0.264468
affect lability	16	0.248911
listless	16	0.248911
bradyphrenia	15	0.233354
reading disorder	15	0.233354
aggression	14	0.217797
decreased interest	14	0.217797
mutism	14	0.217797
suicide attempt	14	0.217797
anxiety disorder	13	0.20224
distractibility	13	0.20224
completed suicide	12	0.186683
daydreaming	12	0.186683
hallucination, visual	12	0.186683
libido decreased	12	0.186683
communication disorder	11	0.171126
major depression	11	0.171126
psychotic disorder	11	0.171126
sleep disorder due to general medical condition, insomnia type	11	0.171126
bipolar disorder	10	0.155569
mania	10	0.155569
schizophrenia	10	0.155569
panic disorder	9	0.140012
loss of libido	8	0.124456
negative thoughts	8	0.124456
somnambulism	8	0.124456
terminal insomnia	8	0.124456
behaviour disorder	7	0.108899
bruxism	7	0.108899
personality change	7	0.108899
post-traumatic stress disorder	7	0.108899
attention deficit hyperactivity disorder	6	0.0933416
claustrophobia	6	0.0933416
conversion disorder	6	0.0933416
euphoric mood	5	0.0777847
fear of falling	5	0.0777847
impatience	5	0.0777847
lack of spontaneous speech	5	0.0777847
sleep disorder due to a general medical condition	5	0.0777847
depression suicidal	4	0.0622278
enuresis	4	0.0622278
fear of death	4	0.0622278
fear of disease	4	0.0622278
hallucination, auditory	4	0.0622278
psychiatric decompensation	4	0.0622278
somatic symptom disorder	4	0.0622278
acute stress disorder	3	0.0466708
anhedonia	3	0.0466708
aversion	3	0.0466708
dysphemia	3	0.0466708
fear-related avoidance of activities	3	0.0466708
flat affect	3	0.0466708
intentional self-injury	3	0.0466708
phobia	3	0.0466708
self esteem decreased	3	0.0466708
sleep talking	3	0.0466708
adjustment disorder with depressed mood	2	0.0311139
alcohol abuse	2	0.0311139
autoscopy	2	0.0311139
boredom	2	0.0311139
burnout syndrome	2	0.0311139
deja vu	2	0.0311139
delusional perception	2	0.0311139
depersonalisation/derealisation disorder	2	0.0311139
depressive symptom	2	0.0311139
disorganised speech	2	0.0311139
dissociation	2	0.0311139
drug abuse	2	0.0311139
fear of eating	2	0.0311139
feelings of worthlessness	2	0.0311139
hallucinations, mixed	2	0.0311139
head banging	2	0.0311139
hostility	2	0.0311139
hypervigilance	2	0.0311139
learning disability	2	0.0311139
libido disorder	2	0.0311139
mixed anxiety and depressive disorder	2	0.0311139
nicotine dependence	2	0.0311139
orgasmic sensation decreased	2	0.0311139
pica	2	0.0311139
social anxiety disorder	2	0.0311139
social avoidant behaviour	2	0.0311139
staring	2	0.0311139
thought blocking	2	0.0311139
abulia	1	0.0155569
acute psychosis	1	0.0155569
adjustment disorder	1	0.0155569
agitated depression	1	0.0155569
alcohol withdrawal syndrome	1	0.0155569
alcoholic hangover	1	0.0155569
alcoholism	1	0.0155569
anorgasmia	1	0.0155569
asocial behaviour	1	0.0155569
body dysmorphic disorder	1	0.0155569
borderline personality disorder	1	0.0155569
caffeine dependence	1	0.0155569
catatonia	1	0.0155569
delirium febrile	1	0.0155569
derealisation	1	0.0155569
disturbance in sexual arousal	1	0.0155569
disturbance in social behaviour	1	0.0155569
dysphoria	1	0.0155569
emotional poverty	1	0.0155569
fear of injection	1	0.0155569
fear of weight gain	1	0.0155569
female orgasmic disorder	1	0.0155569
hallucination, olfactory	1	0.0155569
helplessness	1	0.0155569
illness anxiety disorder	1	0.0155569
illusion	1	0.0155569
indifference	1	0.0155569
inferiority complex	1	0.0155569
intrusive thoughts	1	0.0155569
menopausal depression	1	0.0155569
morbid thoughts	1	0.0155569
neuropsychiatric syndrome	1	0.0155569
neurosis	1	0.0155569
nocturnal fear	1	0.0155569
obsessive-compulsive disorder	1	0.0155569
onychophagia	1	0.0155569
persistent complex bereavement disorder	1	0.0155569
persistent depressive disorder	1	0.0155569
personality disorder	1	0.0155569
poverty of speech	1	0.0155569
pseudodementia	1	0.0155569
psychological factor affecting medical condition	1	0.0155569
psychological trauma	1	0.0155569
psychomotor retardation	1	0.0155569
psychosexual disorder	1	0.0155569
rapid eye movements sleep abnormal	1	0.0155569
self-consciousness	1	0.0155569
sleep terror	1	0.0155569
tachyphrenia	1	0.0155569
time perception altered	1	0.0155569
trance	1	0.0155569
transient psychosis	1	0.0155569
AE: adverse event; CDK4/6i: CDK4/6 inhibitor

## Sheet: Table S2
Table S2. ROR information of PAEs in CKD4/6i users from FAERS database
AE	a	b	c	d	ROR	Lower limit of 95%CI for the ROR	Upper limit of 95%CI for the ROR
eating disorder	409	12669	95182	12113369	4.10857	3.72252	4.53466
lack of spontaneous speech	5	195	95586	12125843	3.25277	1.33881	7.90294
fear-related avoidance of activities	3	120	95588	12125918	3.1714	1.00853	9.97274
discouragement	37	1597	95554	12124441	2.93975	2.12193	4.07275
laziness	25	1102	95566	12124936	2.87829	1.93619	4.27878
mutism	14	647	95577	12125391	2.74515	1.61661	4.66153
acute stress disorder	3	148	95588	12125890	2.5714	0.81989	8.06462
aversion	3	148	95588	12125890	2.5714	0.81989	8.06462
distractibility	13	642	95578	12125396	2.56889	1.48343	4.44862
psychiatric symptom	69	3760	95522	12122278	2.32885	1.83525	2.95522
mental fatigue	17	984	95574	12125054	2.19178	1.35692	3.54032
feeling of despair	39	2436	95552	12123602	2.03132	1.48034	2.78739
near death experience	30	2186	95561	12123852	1.74113	1.21432	2.49648
depressed mood	393	30048	95198	12095990	1.66185	1.50412	1.8361
daydreaming	12	922	95579	12125116	1.6511	0.934198	2.91815
emotional disorder	225	17541	95366	12108497	1.62864	1.42773	1.85781
poor quality sleep	155	12381	95436	12113657	1.58906	1.35608	1.86206
nervousness	329	27733	95262	12098305	1.50662	1.35119	1.67993
claustrophobia	6	526	95585	12125512	1.44702	0.647114	3.23572
reading disorder	15	1333	95576	12124705	1.42752	0.858123	2.37475
tearfulness	21	2019	95570	12124019	1.3195	0.858367	2.02835
stress	422	41264	95169	12084774	1.29863	1.17963	1.42963
insomnia	1490	146776	94101	11979262	1.29231	1.22752	1.36052
fear of falling	5	505	95586	12125533	1.25599	0.520498	3.03076
terminal insomnia	8	811	95583	12125227	1.25135	0.62364	2.51086
listless	16	1632	95575	12124406	1.2437	0.760069	2.03507
conversion disorder	6	656	95585	12125382	1.16025	0.519336	2.59213
panic reaction	34	3764	95557	12122274	1.14591	0.817494	1.60627
thinking abnormal	84	9435	95507	12116603	1.12949	0.911075	1.40027
sleep disorder	354	40418	95237	12085620	1.11145	1.00085	1.23428
tension	24	2858	95567	12123180	1.06526	0.712777	1.59207
confusional state	685	81953	94906	12044085	1.06073	0.983624	1.14389
mood altered	116	14355	95475	12111683	1.02511	0.853826	1.23075
frustration tolerance decreased	50	6325	95541	12119713	1.00279	0.759146	1.32464
middle insomnia	68	9105	95523	12116933	0.947357	0.74622	1.20271
initial insomnia	36	4831	95555	12121207	0.945274	0.680979	1.31215
anxiety disorder	13	1791	95578	12124247	0.920756	0.533566	1.58892
fear	84	11645	95507	12114393	0.914969	0.738168	1.13411
depression	828	117062	94763	12008976	0.896358	0.836885	0.960058
phobia	3	448	95588	12125590	0.84946	0.272924	2.64389
anxiety	1014	158447	94577	11967591	0.809795	0.761053	0.861659
mental disorder	148	23352	95443	12102686	0.803665	0.683644	0.944758
affective disorder	27	4495	95564	12121543	0.761899	0.521875	1.11232
communication disorder	11	1951	95580	12124087	0.715183	0.395393	1.29362
mood swings	90	16350	95501	12109688	0.697991	0.567328	0.858747
negative thoughts	8	1485	95583	12124553	0.683359	0.341095	1.36906
apathy	39	7488	95552	12118550	0.660556	0.482196	0.90489
fear of disease	4	837	95587	12125201	0.606212	0.226982	1.61904
bradyphrenia	15	3207	95576	12122831	0.593263	0.357218	0.985284
somatic symptom disorder	4	863	95587	12125175	0.587947	0.220159	1.57015
impatience	5	1085	95586	12124953	0.584556	0.242809	1.4073
panic disorder	9	1965	95582	12124073	0.580968	0.301822	1.11829
restlessness	80	18682	95511	12107356	0.542828	0.435763	0.6762
disorientation	76	18058	95515	12107980	0.533512	0.425852	0.66839
decreased interest	14	3346	95577	12122692	0.530698	0.313948	0.897093
irritability	134	32520	95457	12093518	0.522034	0.440516	0.618638
fear of death	4	990	95587	12125048	0.512518	0.19197	1.36831
sleep talking	3	810	95588	12125228	0.469811	0.151201	1.45979
psychiatric decompensation	4	1108	95587	12124930	0.457932	0.17156	1.22232
agitation	119	35072	95472	12090966	0.429706	0.358888	0.514498
panic attack	61	18342	95530	12107696	0.421507	0.327794	0.542011
flat affect	3	909	95588	12125129	0.41864	0.134763	1.3005
sleep disorder due to general medical condition, insomnia type	11	3333	95580	12122705	0.418591	0.23158	0.756623
major depression	11	3747	95580	12122291	0.372329	0.206008	0.67293
affect lability	16	5880	95575	12120158	0.34507	0.211249	0.563661
mental status changes	34	12654	95557	12113384	0.340607	0.243248	0.476934
bruxism	7	2667	95584	12123371	0.3329	0.158544	0.699
anger	42	17384	95549	12108654	0.306175	0.226171	0.414479
abnormal dreams	27	11282	95564	12114756	0.303388	0.207951	0.442623
somnambulism	8	3374	95583	12122664	0.30072	0.15026	0.601842
hallucination	89	37684	95502	12088354	0.298943	0.242778	0.3681
delusion	18	7787	95573	12118251	0.293094	0.184554	0.46547
paranoia	18	7795	95573	12118243	0.292793	0.184364	0.464992
depression suicidal	4	1740	95587	12124298	0.291587	0.109311	0.777813
delirium	40	17597	95551	12108441	0.288054	0.211205	0.392866
attention deficit hyperactivity disorder	6	2726	95585	12123312	0.279162	0.125301	0.621954
behaviour disorder	7	3306	95584	12122732	0.268541	0.127917	0.563758
self esteem decreased	3	1552	95588	12124486	0.245183	0.0789872	0.761066
bipolar disorder	10	5203	95581	12120835	0.243729	0.131056	0.453271
libido decreased	12	6357	95579	12119681	0.239363	0.135858	0.421726
enuresis	4	2176	95587	12123862	0.233154	0.0874248	0.621802
nightmare	32	17613	95559	12108425	0.230215	0.16274	0.325664
post-traumatic stress disorder	7	4076	95584	12121962	0.217797	0.103761	0.457161
loss of libido	8	4870	95583	12121168	0.208317	0.104115	0.416807
personality change	7	4495	95584	12121543	0.197488	0.0940912	0.414508
schizophrenia	10	7172	95581	12118866	0.176787	0.0950758	0.328723
dysphemia	3	2232	95588	12123806	0.170476	0.0549382	0.528994
mania	10	7505	95581	12118533	0.168938	0.0908565	0.314123
abnormal behaviour	23	17742	95568	12108296	0.164246	0.109111	0.247243
suicidal ideation	55	44227	95536	12081811	0.157268	0.120714	0.204891
hallucination, visual	12	9939	95579	12116099	0.153052	0.086886	0.269605
euphoric mood	5	5326	95586	12120712	0.119043	0.0495266	0.286133
psychotic disorder	11	13730	95580	12112308	0.101527	0.0562099	0.18338
sleep disorder due to a general medical condition	5	7279	95586	12118759	0.0870888	0.0362364	0.209305
emotional distress	59	92507	95532	12033531	0.0803381	0.0622347	0.103708
aggression	14	22416	95577	12103622	0.0790919	0.0468324	0.133573
hallucination, auditory	4	7827	95587	12118211	0.0647895	0.0243096	0.172675
suicide attempt	14	27535	95577	12098503	0.0643608	0.0381109	0.108691
completed suicide	12	40341	95579	12085697	0.0376135	0.0213583	0.0662401
intentional self-injury	3	10685	95588	12115353	0.035586	0.011475	0.110359
drug dependence	33	141860	95558	11984178	0.0291739	0.0207384	0.0410408
anhedonia	3	15815	95588	12110223	0.0240326	0.0077499	0.0745256
a: The number of cases with suspect AEs of CKD4/6i; b, The number of cases with suspect AEs of all other drug; c, The number of cases with other AEs of interest drug; d, the number of cases with other AEs of all other drug; AE: Adverse event; CDK4/6i: CDK4/6 inhibitor; ROR, Reporting odds ratio; CI, Confidence interval.
